# Supplementary material for: Estimating hydrogen absorption energy on different metal hydrides using Gaussian process regression approach
Source: Sci Rep. 2022 Dec 19;12:21902. doi: 10.1038/s41598-022-26522-2 (PMC9763349; doi:10.1038/s41598-022-26522-2)
Supplement: Supplementary file 1 — Supplementary Information. [file 41598_2022_26522_MOESM1_ESM.xlsx]

## Sheet: Sheet1
Estimating Hydrogen Absorption Energy on Different Metal Hydrides Using Gaussian Process Regression Approach Majedeh Gheytanzadeh1, Fatemeh Rajabhasani2, Alireza Baghban3,*, Sajjad Habibzadeh1,*, Otman Abida4, Amin Esmaeili5, Muhammad Tajammal Munir4 1 Surface reaction and advanced energy materials laboratory, Chemical Engineering Department, Amirkabir University of Technology (Tehran Polytechnic…
No.	Journal No.	Ti	Zr	Mn	Co	Cr	V	Ni	Sn	Al	C	Mg	Gd	Fe	B (Boron)	Cu	Mo	W	La	Si	Nb	Ce	Y	B	A	B/A	ΔH	Reference
1	1	1	0	0.85	0	1	0.05	0	0	0	0	0	0	0.1	0	0	0	0	0	0	0	0	0	2	1	2	14.7	M. T. Hagström, J. P. Vanhanen, and P. D. Lund, “AB2 metal hydrides for high-pressure and narrow temperature interval applications,” J. Alloys Compd., vol. 269, no. 1–2, pp. 288–293, May 1998, doi: 10.1016/S0925-8388(98)00213-8.
2		1	0	0.7	0	1	0.1	0	0	0	0	0	0	0.2	0	0	0	0	0	0	0	0	0	2	1	2	17.7
3		1	0	0.55	0	1	0.15	0	0	0	0	0	0	0.3	0	0	0	0	0	0	0	0	0	2	1	2	18.6
4		1	0	0.4	0	1	0.2	0	0	0	0	0	0	0.4	0	0	0	0	0	0	0	0	0	2	1	2	20.2
5		0.959596	0.040404	1	0	1	0	0	0	0	0	0	0	0	0	0	0	0	0	0	0	0	0	2	1	2	15.1
6		0.95	0.05	0.888889	0	1.11111	0	0	0	0	0	0	0	0	0	0	0	0	0	0	0	0	0	2	1	2	16.5
7		0.85	0.15	1	0	1	0	0	0	0	0	0	0	0	0	0	0	0	0	0	0	0	0	2	1	2	20.4
8		0.85	0.15	0.888889	0	1.11111	0	0	0	0	0	0	0	0	0	0	0	0	0	0	0	0	0	2	1	2	21.5
9	2	1	0	1	0	1	0	0	0	0	0	0	0	0	0	0	0	0	0	0	0	0	0	2	1	2	28.76	Z. Cao et al., “Advanced high-pressure metal hydride fabricated via Ti–Cr–Mn alloys for hybrid tank,” Int. J. Hydrog. Energy, vol. 40, no. 6, pp. 2717–2728, Feb. 2015, doi: 10.1016/j.ijhydene.2014.12.093.
10		0.9	0.1	1	0	1	0	0	0	0	0	0	0	0	0	0	0	0	0	0	0	0	0	2	1	2	31.7
11		0.85	0.15	1	0	1	0	0	0	0	0	0	0	0	0	0	0	0	0	0	0	0	0	2	1	2	32.6
12		0.8	0.2	1	0	1	0	0	0	0	0	0	0	0	0	0	0	0	0	0	0	0	0	2	1	2	33.8
13		0.85	0.15	1	0	0.95	0	0	0	0	0	0	0	0	0	0	0.05	0	0	0	0	0	0	2	1	2	32.5
14		0.85	0.15	1	0	0.9	0	0	0	0	0	0	0	0	0	0	0.1	0	0	0	0	0	0	2	1	2	30.8
15		0.85	0.15	1	0	0.85	0	0	0	0	0	0	0	0	0	0	0.15	0	0	0	0	0	0	2	1	2	28.3
16		0.85	0.15	1	0	0.98	0	0	0	0	0	0	0	0	0	0	0	0.02	0	0	0	0	0	2	1	2	28.91
17		0.85	0.15	1	0	0.95	0	0	0	0	0	0	0	0	0	0	0	0.05	0	0	0	0	0	2	1	2	31.25
18		0.85	0.15	1	0	0.9	0	0	0	0	0	0	0	0	0	0	0	0.1	0	0	0	0	0	2	1	2	26.2
19	3	0.243243	0.756757	0.47619	0.15873	0.253968	0	1.11111	0	0	0	0	0	0	0	0	0	0	0	0	0	0	0	2	1	2	35.5	K. Young, T. Ouchi, J. Koch, and M. A. Fetcenko, “Compositional optimization of vanadium-free hypo-stoichiometric AB2 metal hydride alloy for Ni/MH battery application,” J. Alloys Compd., vol. 510, no. 1, pp. 97–106, Jan. 2012, doi: 10.1016/j.jallcom.2011.08.091.
20		0.27027	0.72973	0.47619	0.15873	0.253968	0	1.11111	0	0	0	0	0	0	0	0	0	0	0	0	0	0	0	2	1	2	31.5
21		0.297297	0.702703	0.47619	0.15873	0.253968	0	1.11111	0	0	0	0	0	0	0	0	0	0	0	0	0	0	0	2	1	2	32.1
22		0.324324	0.675676	0.47619	0.15873	0.253968	0	1.11111	0	0	0	0	0	0	0	0	0	0	0	0	0	0	0	2	1	2	33.9
23		0.351351	0.648649	0.47619	0.15873	0.253968	0	1.11111	0	0	0	0	0	0	0	0	0	0	0	0	0	0	0	2	1	2	32.7
24		0.263158	0.736842	0.47619	0.15873	0.253968	0	1.11111	0	0	0	0	0	0	0	0	0	0	0	0	0	0	0	2	1	2	36.7
25		0.277778	0.722222	0.47619	0.15873	0.253968	0	1.11111	0	0	0	0	0	0	0	0	0	0	0	0	0	0	0	2	1	2	30.8
26		0.285714	0.714286	0.47619	0.15873	0.253968	0	1.11111	0	0	0	0	0	0	0	0	0	0	0	0	0	0	0	2	1	2	27.3
27		0.294118	0.705882	0.47619	0.15873	0.253968	0	1.11111	0	0	0	0	0	0	0	0	0	0	0	0	0	0	0	2	1	2	24.8
28	4	0	1	0	0	0	0	0	0	0.1	0	0	0	1.9	0	0	0	0	0	0	0	0	0	2	1	2	41.1	Z. Cao et al., “Development of ZrFeV alloys for hybrid hydrogen storage system,” Int. J. Hydrog. Energy, vol. 41, no. 26, pp. 11242–11253, Jul. 2016, doi: 10.1016/j.ijhydene.2016.04.083.
29		0	1	0	0	0	0	0	0	0.15	0	0	0	1.85	0	0	0	0	0	0	0	0	0	2	1	2	40
30		0	1	0	0	0	0	0	0	0.2	0	0	0	1.8	0	0	0	0	0	0	0	0	0	2	1	2	38.9
31		0	1	0	0	0	0	0	0	0.25	0	0	0	1.75	0	0	0	0	0	0	0	0	0	2	1	2	37.7
32		0	1	0	0	0	0	0	0	0.3	0	0	0	1.7	0	0	0	0	0	0	0	0	0	2	1	2	36.6
33		0	1	0	0	0	0.1	0	0	0	0	0	0	1.9	0	0	0	0	0	0	0	0	0	2	1	2	35.4
34		0	1	0	0	0	0.2	0	0	0	0	0	0	1.8	0	0	0	0	0	0	0	0	0	2	1	2	34.2
35		0	1	0	0	0	0.3	0	0	0	0	0	0	1.7	0	0	0	0	0	0	0	0	0	2	1	2	33
36		0	1	0	0	0	0.5	0	0	0	0	0	0	1.5	0	0	0	0	0	0	0	0	0	2	1	2	31.6
37		0.1	0.9	0	0	0	0.3	0	0	0	0	0	0	1.7	0	0	0	0	0	0	0	0	0	2	1	2	30.2
38		0.3	0.7	0	0	0	0.3	0	0	0	0	0	0	1.7	0	0	0	0	0	0	0	0	0	2	1	2	29
39		0.5	0.5	0	0	0	0.3	0	0	0	0	0	0	1.7	0	0	0	0	0	0	0	0	0	2	1	2	27.7
40		0.3	0.7	0	0	0	0.2	0	0	0	0	0	0	1.8	0	0	0	0	0	0	0	0	0	2	1	2	27
41		0.3	0.7	0	0	0	0.5	0	0	0	0	0	0	1.5	0	0	0	0	0	0	0	0	0	2	1	2	26.5
42	5	0.515	0.485	1.2	0	0.8	0	0	0	0	0	0	0	0	0	0	0	0	0	0	0	0	0	2	1	2	33	N. Hanada et al., “Effect of CO2 on hydrogen absorption in Ti-Zr-Mn-Cr based AB2 type alloys,” J. Alloys Compd., vol. 705, pp. 507–516, May 2017, doi: 10.1016/j.jallcom.2017.02.067.
43		0.515	0.485	1.14286	0	0.761905	0	0	0	0	0	0	0	0.0952381	0	0	0	0	0	0	0	0	0	2	1	2	30
44		0.515	0.485	1.14286	0.0952381	0.761905	0	0	0	0	0	0	0	0	0	0	0	0	0	0	0	0	0	2	1	2	29
45		0.515	0.485	1.14286	0	0.761905	0	0.0952381	0	0	0	0	0	0	0	0	0	0	0	0	0	0	0	2	1	2	31
46	6	0.358209	0.641791	0.243609	0.240602	0.225564	0.300752	0.968421	0.00902256	0.0120301	0	0	0	0	0	0	0	0	0	0	0	0	0	2	1	2	33.7	K. Young, T. Ouchi, B. Huang, B. Reichman, and M. A. Fetcenko, “Effect of molybdenum content on structural, gaseous storage, and electrochemical properties of C14-predominant AB2 metal hydride alloys,” J. Power Sources, vol. 196, no. 20, pp. 8815–8821, Oct. 2011, doi: 10.1016/j.jpowsour.2011.06.010.
47		0.358209	0.641791	0.243609	0.210526	0.225564	0.300752	0.968421	0.00902256	0.0120301	0	0	0	0	0	0	0.0300752	0	0	0	0	0	0	2	1	2	35.4
48		0.358209	0.641791	0.243609	0.180451	0.225564	0.300752	0.968421	0.00902256	0.0120301	0	0	0	0	0	0	0.0601504	0	0	0	0	0	0	2	1	2	36.4
49		0.358209	0.641791	0.243609	0.150376	0.225564	0.300752	0.968421	0.00902256	0.0120301	0	0	0	0	0	0	0.0902256	0	0	0	0	0	0	2	1	2	36.7
50		0.358209	0.641791	0.243609	0.120301	0.225564	0.300752	0.968421	0.00902256	0.0120301	0	0	0	0	0	0	0.120301	0	0	0	0	0	0	2	1	2	37.8
51		0.358209	0.641791	0.243609	0.0902256	0.225564	0.300752	0.968421	0.00902256	0.0120301	0	0	0	0	0	0	0.150376	0	0	0	0	0	0	2	1	2	38.7
52	7	1	0	0.3	0	1.1	0	0	0	0	0	0	0	0.6	0	0	0	0	0	0	0	0	0	2	1	2	16.47	Z. Yao, L. Liu, X. Xiao, C. Wang, L. Jiang, and L. Chen, “Effect of rare earth doping on the hydrogen storage performance of Ti1.02Cr1.1Mn0.3Fe0.6 alloy for hybrid hydrogen storage application,” J. Alloys Compd., vol. 731, pp. 524–530, Jan. 2018, doi: 10.1016/j.jallcom.2017.10.075.
53		1	0	0.295567	0	1.08374	0	0	0	0	0	0	0	0.591133	0	0	0	0	0.0295567	0	0	0	0	2	1	2	16.63
54		1	0	0.295567	0	1.08374	0	0	0	0	0	0	0	0.591133	0	0	0	0	0	0	0	0.0295567	0	2	1	2	19.27
55		1	0	0.3	0	1.08374	0	0	0	0	0	0	0	0.591133	0	0	0	0	0	0	0	0	0	2.00443	1	2.00443	19.39
56	8	0.142857	0.857143	0.584615	0.153846	0.276923	0	0.984615	0	0	0	0	0	0	0	0	0	0	0	0	0	0	0	2	1	2	33.9	K. Young, T. Ouchi, B. Huang, and M. A. Fetcenko, “Effects of B, Fe, Gd, Mg, and C on the structure, hydrogen storage, and electrochemical properties of vanadium-free AB2 metal hydride alloy,” J. Alloys Compd., vol. 511, no. 1, pp. 242–250, Jan. 2012, doi: 10.1016/j.jallcom.2011.09.044.
57		0.142857	0.857143	0.584615	0.153846	0.276923	0	0.969231	0	0	0	0	0	0	0.0153846	0	0	0	0	0	0	0	0	2	1	2	35.7
58		0.142857	0.857143	0.584615	0.153846	0.276923	0	0.953846	0	0	0	0	0	0	0.0307692	0	0	0	0	0	0	0	0	2	1	2	34.7
59		0.142857	0.857143	0.584615	0.153846	0.276923	0	0.923077	0	0	0	0	0	0	0.0615385	0	0	0	0	0	0	0	0	2	1	2	32.9
60		0.142857	0.857143	0.584615	0.153846	0.276923	0	0.969231	0	0	0	0	0	0.0153846	0	0	0	0	0	0	0	0	0	2	1	2	36
61		0.142857	0.857143	0.584615	0.153846	0.276923	0	0.969231	0	0	0	0	0.0153846	0	0	0	0	0	0	0	0	0	0	2	1	2	38.4
62		0.142857	0.857143	0.584615	0.153846	0.276923	0	0.923077	0	0	0	0.0615385	0	0	0	0	0	0	0	0	0	0	0	2	1	2	38.4
63		0.142857	0.857143	0.584615	0.153846	0.276923	0	0.923077	0	0	0.0615385	0	0	0	0	0	0	0	0	0	0	0	0	2	1	2	31.3
64	9	0.344828	0.655172	0.248466	0.214724	0.230061	0.306748	0.98773	0	0.0122699	0	0	0	0	0	0	0	0	0	0	0	0	0	2	1	2	41.6	K. Young, D. F. Wong, T. Ouchi, B. Huang, and B. Reichman, “Effects of La-addition to the structure, hydrogen storage, and electrochemical properties of C14 metal hydride alloys,” Electrochimica Acta, vol. 174, pp. 815–825, Aug. 2015, doi: 10.1016/j.electacta.2015.06.048.
65		0.35503	0.64497	0.244713	0.21148	0.226586	0.302115	0.97281	0	0.0120846	0	0	0	0	0	0	0	0	0.0302115	0	0	0	0	2	1	2	41.4
66		0.365854	0.634146	0.241071	0.208333	0.223214	0.297619	0.958333	0	0.0119048	0	0	0	0	0	0	0	0	0.0595238	0	0	0	0	2	1	2	40.6
67		0.377358	0.622642	0.237537	0.205279	0.219941	0.293255	0.944282	0	0.0117302	0	0	0	0	0	0	0	0	0.0879765	0	0	0	0	2	1	2	40
68		0.38961	0.61039	0.234104	0.202312	0.216763	0.289017	0.930636	0	0.0115607	0	0	0	0	0	0	0	0	0.115607	0	0	0	0	2	1	2	36.6
69		0.402685	0.597315	0.230769	0.19943	0.213675	0.2849	0.917379	0	0.011396	0	0	0	0	0	0	0	0	0.14245	0	0	0	0	2	1	2	35.8
70	10	0	1	0	1.5	0	0	0	0	0	0	0	0	0.5	0	0	0	0	0	0	0	0	0	2	1	2	9.5	T. Kesavan, “Hydrogen absorption characteristics in Zr0.2Ho0.8Fe0.5Co1.5,” Int. J. Hydrog. Energy, vol. 25, no. 10, pp. 983–986, Oct. 2000, doi: 10.1016/S0360-3199(00)00011-2.
71	11	0	1	0	0	0	1.9	0	0	0	0	0	0	0.1	0	0	0	0	0	0	0	0	0	2	1	2	110.24	T. B. Zhang et al., “Hydrogen absorption properties of Zr(V1−xFex)2 intermetallic compounds,” Int. J. Hydrog. Energy, vol. 37, no. 3, pp. 2328–2335, Feb. 2012, doi: 10.1016/j.ijhydene.2011.10.089.
72		0	1	0	0	0	1.8	0	0	0	0	0	0	0.2	0	0	0	0	0	0	0	0	0	2	1	2	105.59
73		0	1	0	0	0	1.7	0	0	0	0	0	0	0.3	0	0	0	0	0	0	0	0	0	2	1	2	69.01
74	12	0	1	1	0.3	0	0	0	0	0	0	0	0	0.7	0	0	0	0	0	0	0	0	0	2	1	2	9.8	M. Prakash, “Hydrogen absorption studies in ZrMnFe0.7Co0.3,” Int. J. Hydrog. Energy, vol. 25, no. 9, pp. 871–878, Sep. 2000, doi: 10.1016/S0360-3199(99)00109-3.
75		0	1	1	0.3	0	0	0	0	0	0	0	0	0.7	0	0	0	0	0	0	0	0	0	2	1	2	8.8
76		0	1	1	0	0	0	0	0	0	0	0	0	1	0	0	0	0	0	0	0	0	0	2	1	2	32.07
77		0	1	1	0	0	0	0	0	0	0	0	0	1	0	0	0	0	0	0	0	0	0	2	1	2	32.07
78		0	1	1	0	0	0	0	0	0	0	0	0	1	0	0	0	0	0	0	0	0	0	2	1	2	32.07
79		0	1	1	0	0	0	0	0	0	0	0	0	1	0	0	0	0	0	0	0	0	0	2	1	2	32.07
80	13	0	1	0	0	0	0	0	0	0	0	0	0	2	0	0	0	0	0	0	0	0	0	2	1	2	26	R. B. Sivov, T. A. Zotov, and V. N. Verbetsky, “Hydrogen sorption properties of ZrFex (1.9 ≤ x ≤ 2.5) alloys,” Int. J. Hydrog. Energy, vol. 36, no. 1, pp. 1355–1358, Jan. 2011, doi: 10.1016/j.ijhydene.2010.06.118.
81		0	1	0	0	0	0	0	0	0	0	0	0	2	0	0	0	0	0	0	0	0	0	2	1	2	24.2
82		0	1	0	0	0	0	0	0	0	0	0	0	2	0	0	0	0	0	0	0	0	0	2	1	2	22.7
83	14	0.5	0.5	0.666667	0	0	0.666667	0	0	0	0	0	0	0.666667	0	0	0	0	0	0	0	0	0	2	1	2	46.5	S.-K. Chen, P.-H. Lee, H. Lee, and H.-T. Su, “Hydrogen storage of C14-CruFevMnwTixVyZrz alloys,” Mater. Chem. Phys., vol. 210, pp. 336–347, May 2018, doi: 10.1016/j.matchemphys.2017.08.008.
84		0.5	0.5	0.571429	0	0.285714	0.571429	0	0	0	0	0	0	0.571429	0	0	0	0	0	0	0	0	0	2	1	2	39.72
85		0.5	0.5	0.533333	0	0.4	0.533333	0	0	0	0	0	0	0.533333	0	0	0	0	0	0	0	0	0	2	1	2	36.21
86		0.5	0.5	0.5	0	0.5	0.5	0	0	0	0	0	0	0.5	0	0	0	0	0	0	0	0	0	2	1	2	31.83
87		0.5	0.5	0.470588	0	0.588235	0.470588	0	0	0	0	0	0	0.470588	0	0	0	0	0	0	0	0	0	2	1	2	31.56
88		0.5	0.5	0.444444	0	0.666667	0.444444	0	0	0	0	0	0	0.444444	0	0	0	0	0	0	0	0	0	2	1	2	30.78
89		0.5	0.5	0.4	0	0.8	0.4	0	0	0	0	0	0	0.4	0	0	0	0	0	0	0	0	0	2	1	2	25.95
90		0.5	0.5	0.666667	0	0.666667	0.666667	0	0	0	0	0	0	0	0	0	0	0	0	0	0	0	0	2	1	2	51.21
91		0.5	0.5	0.571429	0	0.571429	0.571429	0	0	0	0	0	0	0.285714	0	0	0	0	0	0	0	0	0	2	1	2	54.28
92		0.5	0.5	0.444444	0	0.444444	0.444444	0	0	0	0	0	0	0.666667	0	0	0	0	0	0	0	0	0	2	1	2	28.98
93		0.5	0.5	0.4	0	0.4	0.4	0	0	0	0	0	0	0.8	0	0	0	0	0	0	0	0	0	2	1	2	21.88
94		0.5	0.5	0	0	0.666667	0.666667	0	0	0	0	0	0	0.666667	0	0	0	0	0	0	0	0	0	2	1	2	42.44
95		0.5	0.5	0.285714	0	0.571429	0.571429	0	0	0	0	0	0	0.571429	0	0	0	0	0	0	0	0	0	2	1	2	39.09
96		0.5	0.5	0.4	0	0.533333	0.533333	0	0	0	0	0	0	0.533333	0	0	0	0	0	0	0	0	0	2	1	2	36.12
97		0.5	0.5	0.588235	0	0.470588	0.470588	0	0	0	0	0	0	0.470588	0	0	0	0	0	0	0	0	0	2	1	2	31.81
98		0.5	0.5	0.666667	0	0.444444	0.444444	0	0	0	0	0	0	0.444444	0	0	0	0	0	0	0	0	0	2	1	2	27.01
99		0.5	0.5	0.8	0	0.4	0.4	0	0	0	0	0	0	0.4	0	0	0	0	0	0	0	0	0	2	1	2	24.71
100		0	1	0.5	0	0.5	0.5	0	0	0	0	0	0	0.5	0	0	0	0	0	0	0	0	0	2	1	2	21.49
101		0.333333	0.666667	0.5	0	0.5	0.5	0	0	0	0	0	0	0.5	0	0	0	0	0	0	0	0	0	2	1	2	25.63
102		0.6	0.4	0.5	0	0.5	0.5	0	0	0	0	0	0	0.5	0	0	0	0	0	0	0	0	0	2	1	2	37.76
103		0.666667	0.333333	0.5	0	0.5	0.5	0	0	0	0	0	0	0.5	0	0	0	0	0	0	0	0	0	2	1	2	44.03
104		0.5	0.5	0.666667	0	0.666667	0	0	0	0	0	0	0	0.666667	0	0	0	0	0	0	0	0	0	2	1	2	42.46
105		0.5	0.5	0.571429	0	0.571429	0.285714	0	0	0	0	0	0	0.571429	0	0	0	0	0	0	0	0	0	2	1	2	41.02
106		0.5	0.5	0.444444	0	0.444444	0.666667	0	0	0	0	0	0	0.444444	0	0	0	0	0	0	0	0	0	2	1	2	35.08
107		0.5	0.5	0.4	0	0.4	0.8	0	0	0	0	0	0	0.4	0	0	0	0	0	0	0	0	0	2	1	2	36.59
108		1	0	0.5	0	0.5	0.5	0	0	0	0	0	0	0.5	0	0	0	0	0	0	0	0	0	2	1	2	36.59
109		0.666667	0.333333	0.5	0	0.5	0.5	0	0	0	0	0	0	0.5	0	0	0	0	0	0	0	0	0	2	1	2	14.81
110		0.4	0.6	0.5	0	0.5	0.5	0	0	0	0	0	0	0.5	0	0	0	0	0	0	0	0	0	2	1	2	46.17
111		0.333333	0.666667	0.5	0	0.5	0.5	0	0	0	0	0	0	0.5	0	0	0	0	0	0	0	0	0	2	1	2	52.48
112	15	0.7	0.3	1.8	0	0	0.2	0	0	0	0	0	0	0	0	0	0	0	0	0	0	0	0	2	1	2	13	P. Ma, E. Wu, and W. Li, “Hydrogen storage properties and microstructures of Ti0.7Zr0.3(Mn1−V )2 (x = 0.1, 0.2, 0.3, 0.4, 0.5) alloys,” Int. J. Hydrog. Energy, vol. 39, no. 25, pp. 13569–13575, Aug. 2014, doi: 10.1016/j.ijhydene.2014.03.178.
113		0.7	0.3	1.6	0	0	0.4	0	0	0	0	0	0	0	0	0	0	0	0	0	0	0	0	2	1	2	14
114		0.7	0.3	1.4	0	0	0.6	0	0	0	0	0	0	0	0	0	0	0	0	0	0	0	0	2	1	2	16
115		0.7	0.3	1.2	0	0	0.8	0	0	0	0	0	0	0	0	0	0	0	0	0	0	0	0	2	1	2	20
116		0.7	0.3	1	0	0	1	0	0	0	0	0	0	0	0	0	0	0	0	0	0	0	0	2	1	2	20.5
117	16	1	0	0	0	2	0	0	0	0	0	0	0	0	0	0	0	0	0	0	0	0	0	2	1	2	26.5	T. A. Zotov, R. B. Sivov, E. A. Movlaev, S. V. Mitrokhin, and V. N. Verbetsky, “IMC hydrides with high hydrogen dissociation pressure,” J. Alloys Compd., vol. 509, pp. S839–S843, Sep. 2011, doi: 10.1016/j.jallcom.2011.01.198.
118		1	0	0	0	2	0	0	0	0	0	0	0	0	0	0	0	0	0	0	0	0	0	2	1	2	21.3
119		1	0	0	0	1.94444	0	0	0	0.0555556	0	0	0	0	0	0	0	0	0	0	0	0	0	2	1	2	24
120		1	0	0	0	1.77778	0	0	0	0.222222	0	0	0	0	0	0	0	0	0	0	0	0	0	2	1	2	33.4
121		1	0	0	0	1.78947	0	0	0	0.210526	0	0	0	0	0	0	0	0	0	0	0	0	0	2	1	2	28.1
122		1	0	0	0	1.95	0	0	0	0.05	0	0	0	0	0	0	0	0	0	0	0	0	0	2	1	2	22.8
123		1	0	0.222222	0	1.77778	0	0	0	0	0	0	0	0	0	0	0	0	0	0	0	0	0	2	1	2	28
124		1	0	1	0	1	0	0	0	0	0	0	0	0	0	0	0	0	0	0	0	0	0	2	1	2	22.8
125		1	0	0	0	1.94595	0	0	0	0	0	0	0	0	0.0540541	0	0	0	0	0	0	0	0	2	1	2	15.6
126		1	0	0	0	1.94595	0	0	0	0	0	0	0	0	0	0	0	0	0	0.0540541	0	0	0	2	1	2	21.4
127		1	0	0	0	1.89189	0	0.108108	0	0	0	0	0	0	0	0	0	0	0	0	0	0	0	2	1	2	20.5
128		1	0	0	0	1.7	0	0.3	0	0	0	0	0	0	0	0	0	0	0	0	0	0	0	2	1	2	21.7
129		1	0	0	0	1.86275	0	0	0	0	0	0	0	0	0	0	0.137255	0	0	0	0	0	0	2	1	2	17.2
130		1	0	0	0	1.98953	0	0	0	0	0	0	0	0	0	0	0.0104712	0	0	0	0	0	0	2	1	2	24.8
131	17	1.1	0	1	0	1	0	0	0	0	0	0	0	0	0	0	0	0	0	0	0	0	0	2	1.1	1.81818	14.7	M. Kandavel, V. V. Bhat, A. Rougier, L. Aymard, G.-A. Nazri, and J.-M. Tarascon, “Improvement of hydrogen storage properties of the AB2 Laves phase alloys for automotive application,” Int. J. Hydrog. Energy, vol. 33, no. 14, pp. 3754–3761, Jul. 2008, doi: 10.1016/j.ijhydene.2008.04.042.
132		0.95	0.05	1	0	1	0	0	0	0	0	0	0	0	0	0	0	0	0	0	0	0	0	2	1.1	1.81818	16.3
133		0.94	0.06	1	0	1	0	0	0	0	0	0	0	0	0	0	0	0	0	0	0	0	0	2	1.1	1.81818	17.3
134		0.9	0.1	1	0	1	0	0	0	0	0	0	0	0	0	0	0	0	0	0	0	0	0	2	1.1	1.81818	16.9
135	18	1	0	0.2	0	1.6	0	0	0	0	0	0	0	0.2	0	0	0	0	0	0	0	0	0	2	1	2	19.66	X. Guo et al., “Laves phase hydrogen storage alloys for super-high-pressure metal hydride hydrogen compressors,” Rare Met., vol. 30, no. 3, pp. 227–231, Jun. 2011, doi: 10.1007/s12598-011-0373-7.
136		1	0	0.20202	0	1.59596	0	0	0	0	0	0	0	0.20202	0	0	0	0	0	0	0	0	0	2	1	2	19.9
137		1	0	0.205128	0	1.58974	0	0	0	0	0	0	0	0.205128	0	0	0	0	0	0	0	0	0	2	1	2	20.32
138		1	0	0.210526	0	1.57895	0	0	0	0	0	0	0	0.210526	0	0	0	0	0	0	0	0	0	2	1	2	20.78
139		1	0	0.205128	0	1.53846	0	0	0	0	0	0	0	0.25641	0	0	0	0	0	0	0	0	0	2	1	2	19.32
140		1	0	0.2	0	1.5	0	0	0	0	0	0	0	0.3	0	0	0	0	0	0	0	0	0	2	1	2	18.32
141		0.909091	0.0909091	1.55556	0	0.388889	0	0	0	0	0	0	0	0.0555556	0	0	0	0	0	0	0	0	0	2	1	2	25.89
142	19	0.45	0.55	0.116883	0	0	0.584416	1.2987	0	0	0	0	0	0	0	0	0	0	0	0	0	0	0	2	1	2	41.7	T. A. Zotov, V. N. Verbetsky, T. Y. Safonova, and O. A. Petrii, “Nonstoichiometric Ti-Zr-Ni-V-Mn alloys: the effect of composition on hydrogen sorption and electrochemical characteristics,” J. Solid State Electrochem., vol. 7, no. 9, pp. 645–650, Sep. 2003, doi: 10.1007/s10008-003-0423-7.
143		0.45	0.55	0.231707	0	0	0.54878	1.21951	0	0	0	0	0	0	0	0	0	0	0	0	0	0	0	2	1	2	39
144		0.45	0.55	0.323699	0	0	0.520231	1.15607	0	0	0	0	0	0	0	0	0	0	0	0	0	0	0	2	1	2	36.9
145		0.45	0.55	0.300654	0	0	0.588235	1.11111	0	0	0	0	0	0	0	0	0	0	0	0	0	0	0	2	1	2	47.6
146		0.45	0.55	0.404908	0	0	0.552147	1.04294	0	0	0	0	0	0	0	0	0	0	0	0	0	0	0	2	1	2	44.2
147		0.45	0.55	0.579235	0	0	0.491803	0.928962	0	0	0	0	0	0	0	0	0	0	0	0	0	0	0	2	1	2	36
148		0.45	0.55	0.7	0	0	0.45	0.85	0	0	0	0	0	0	0	0	0	0	0	0	0	0	0	2	1	2	32.8
149		0.45	0.55	0.630952	0	0	0.535714	0.833333	0	0	0	0	0	0	0	0	0	0	0	0	0	0	0	2	1	2	54
150		0.45	0.55	0.763441	0	0	0.483871	0.752688	0	0	0	0	0	0	0	0	0	0	0	0	0	0	0	2	1	2	35.6
151		0.45	0.55	0.878049	0	0	0.439024	0.682927	0	0	0	0	0	0	0	0	0	0	0	0	0	0	0	2	1	2	32.3
152		0.45	0.55	1.07258	0	0	0.362903	0.564516	0	0	0	0	0	0	0	0	0	0	0	0	0	0	0	2	1	2	28.3
153	20	0.65	0.35	1	0	0.8	0	0	0	0	0	0	0	0.2	0	0	0	0	0	0	0	0	0	2	1	2	23	K. Manickam, D. M. Grant, and G. S. Walker, “Optimization of AB2 type alloy composition with superior hydrogen storage properties for stationary applications,” Int. J. Hydrog. Energy, vol. 40, no. 46, pp. 16288–16296, Dec. 2015, doi: 10.1016/j.ijhydene.2015.09.157.
154		0.65	0.35	1	0	0.8	0	0	0	0	0	0	0	0.2	0	0	0	0	0	0	0	0	0	2	1	2	26
155		0.65	0.35	1	0	0.8	0	0	0	0	0	0	0	0.2	0	0	0	0	0	0	0	0	0	2	1	2	25
156		0.953333	0.0466667	1	0	0.8	0	0	0	0	0	0	0	0.2	0	0	0	0	0	0	0	0	0	2	1	2	28
157	21	0.358209	0.641791	0.409023	0	0.135338	0.300752	1.14586	0.00902256	0	0	0	0	0	0	0	0	0	0	0	0	0	0	2	1	2	34	K. Young et al., “Optimization of Co-content in C14 Laves phase multi-component alloys for NiMH battery application,” J. Alloys Compd., vol. 489, no. 1, pp. 202–210, Jan. 2010, doi: 10.1016/j.jallcom.2009.09.052.
158		0.358209	0.641791	0.409023	0.0150376	0.135338	0.300752	1.13083	0.00902256	0	0	0	0	0	0	0	0	0	0	0	0	0	0	2	1	2	29.8
159		0.358209	0.641791	0.409023	0.0300752	0.135338	0.300752	1.11579	0.00902256	0	0	0	0	0	0	0	0	0	0	0	0	0	0	2	1	2	39.8
160		0.358209	0.641791	0.409023	0.0451128	0.135338	0.300752	1.10075	0.00902256	0	0	0	0	0	0	0	0	0	0	0	0	0	0	2	1	2	33.2
161		0.358209	0.641791	0.409023	0.0601504	0.135338	0.300752	1.08571	0.00902256	0	0	0	0	0	0	0	0	0	0	0	0	0	0	2	1	2	35.9
162		0.358209	0.641791	0.409023	0.075188	0.135338	0.300752	1.07068	0.00902256	0	0	0	0	0	0	0	0	0	0	0	0	0	0	2	1	2	24.3
163	22	1	0	0	0	2	0	0	0	0	0	0	0	0	0	0	0	0	0	0	0	0	0	2	1	2	21.37	O. Beeri, D. Cohen, Z. Gavra, and M. H. Mintz, “Sites occupation and thermodynamic properties of the TiCr2−xMnx–H2 (0≤x≤1) system: statistical thermodynamics analysis,” J. Alloys Compd., vol. 352, no. 1–2, pp. 111–122, Mar. 2003, doi: 10.1016/S0925-8388(02)01155-6.
164		1	0	0	0	2	0	0	0	0	0	0	0	0	0	0	0	0	0	0	0	0	0	2	1	2	19.601
165		1	0	0.5	0	1.5	0	0	0	0	0	0	0	0	0	0	0	0	0	0	0	0	0	2	1	2	21.1
166		1	0	0.75	0	1.25	0	0	0	0	0	0	0	0	0	0	0	0	0	0	0	0	0	2	1	2	27.89
167		1	0	1	0	1	0	0	0	0	0	0	0	0	0	0	0	0	0	0	0	0	0	2	1	2	28.556
168	23	0.9	0.1	1.62857	0	0	0.371429	0	0	0	0	0	0	0	0	0	0	0	0	0	0	0	0	2	1	2	30	S. V. Mitrokhin, T. N. Bezuglaya, and V. N. Verbetsky, “Structure and hydrogen sorption properties of (Ti,Zr)–Mn–V alloys,” J. Alloys Compd., vol. 330–332, pp. 146–151, Jan. 2002, doi: 10.1016/S0925-8388(01)01469-4.
169		0.888889	0.111111	1.84375	0	0	0.15625	0	0	0	0	0	0	0	0	0	0	0	0	0	0	0	0	2	1	2	29
170		0.885714	0.114286	1.69231	0	0	0.307692	0	0	0	0	0	0	0	0	0	0	0	0	0	0	0	0	2	1	2	31
171		0.903226	0.0967742	1.92157	0	0	0.0784314	0	0	0	0	0	0	0	0	0	0	0	0	0	0	0	0	2	1	2	32
172		0.888889	0.111111	1.5625	0	0	0.4375	0	0	0	0	0	0	0	0	0	0	0	0	0	0	0	0	2	1	2	33
173		0.9	0.1	1.83333	0	0	0.166667	0	0	0	0	0	0	0	0	0	0	0	0	0	0	0	0	2	1	2	34
174		0.871795	0.128205	1.63934	0	0	0.360656	0	0	0	0	0	0	0	0	0	0	0	0	0	0	0	0	2	1	2	35
175		0.888889	0.111111	1.4375	0	0	0.5625	0	0	0	0	0	0	0	0	0	0	0	0	0	0	0	0	2	1	2	37
176		0.9	0.1	1.66667	0	0	0.333333	0	0	0	0	0	0	0	0	0	0	0	0	0	0	0	0	2	1	2	38
177		0.869565	0.130435	1.81481	0	0	0.185185	0	0	0	0	0	0	0	0	0	0	0	0	0	0	0	0	2	1	2	39
178		0.9	0.1	1.85714	0	0	0.142857	0	0	0	0	0	0	0	0	0	0	0	0	0	0	0	0	2	1	2	38
179		0.885714	0.114286	1.84615	0	0	0.153846	0	0	0	0	0	0	0	0	0	0	0	0	0	0	0	0	2	1	2	35
180	24	0.980789	0.0192113	1.42383	0	0.0427148	0.416706	0	0	0.0246796	0	0	0	0.092074	0	0	0	0	0	0	0	0	0	2	1	2	21.7	J. A. Murshidi, M. Paskevicius, D. A. Sheppard, and C. E. Buckley, “Structure, morphology and hydrogen storage properties of a Ti0.97Zr0.019V0.439Fe0.097Cr0.045Al0.026Mn1.5 alloy,” Int. J. Hydrog. Energy, vol. 36, no. 13, pp. 7587–7593, Jul. 2011, doi: 10.1016/j.ijhydene.2011.03.137.
181		0.98	0.02	1.44928	0	0.0483092	0.415459	0	0	0	0	0	0	0.0869565	0	0	0	0	0	0	0	0	0	2	1	2	20
182		0.98	0.02	1.46	0	0.05	0.41	0	0	0	0	0	0	0.08	0	0	0	0	0	0	0	0	0	2	1	2	18
183		0.95	0.05	1.48	0	0	0.43	0	0	0.01	0	0	0	0.08	0	0	0	0	0	0	0	0	0	2	1	2	25.6
184		0.955	0.045	1.44762	0	0	0.409524	0	0	0.0285714	0	0	0	0.114286	0	0	0	0	0	0	0	0	0	2	1	2	20
185	25	0.358209	0.641791	0.243609	0.240602	0.225564	0.300752	0.968421	0.00902256	0.0120301	0	0	0	0	0	0	0	0	0	0	0	0	0	2	1	2	34.8	K. Young, T. Ouchi, B. Huang, B. Reichman, and M. A. Fetcenko, “Studies of copper as a modifier in C14-predominant AB2 metal hydride alloys,” J. Power Sources, vol. 204, pp. 205–212, Apr. 2012, doi: 10.1016/j.jpowsour.2012.01.030.
186		0.358209	0.641791	0.243609	0.210526	0.225564	0.300752	0.968421	0.00902256	0.0120301	0	0	0	0	0	0.0300752	0	0	0	0	0	0	0	2	1	2	29.8
187		0.358209	0.641791	0.243609	0.180451	0.225564	0.300752	0.968421	0.00902256	0.0120301	0	0	0	0	0	0.0601504	0	0	0	0	0	0	0	2	1	2	31.4
188		0.358209	0.641791	0.243609	0.150376	0.225564	0.300752	0.968421	0.00902256	0.0120301	0	0	0	0	0	0.0902256	0	0	0	0	0	0	0	2	1	2	31.7
189		0.358209	0.641791	0.243609	0.120301	0.225564	0.300752	0.968421	0.00902256	0.0120301	0	0	0	0	0	0.120301	0	0	0	0	0	0	0	2	1	2	32.1
190		0.358209	0.641791	0.243609	0.0902256	0.225564	0.300752	0.968421	0.00902256	0.0120301	0	0	0	0	0	0.150376	0	0	0	0	0	0	0	2	1	2	31.5
191	26	0.372549	0.627451	0.167702	0.0465839	0.254658	0.301242	1.20807	0.00931677	0.0124224	0	0	0	0	0	0	0	0	0	0	0	0	0	2	1	2	29	K. Young, J. Nei, B. Huang, and M. A. Fetcenko, “Studies of off-stoichiometric AB2 metal hydride alloy: Part 2. Hydrogen storage and electrochemical properties,” Int. J. Hydrog. Energy, vol. 36, no. 17, pp. 11146–11154, Aug. 2011, doi: 10.1016/j.ijhydene.2011.05.056.
192		0.372832	0.627168	0.168196	0.0458716	0.256881	0.299694	1.20795	0.00917431	0.0122324	0	0	0	0	0	0	0	0	0	0	0	0	0	2	1	2	28
193		0.373134	0.626866	0.168421	0.0451128	0.255639	0.300752	1.20902	0.00902256	0.0120301	0	0	0	0	0	0	0	0	0	0	0	0	0	2	1	2	24
194		0.372671	0.627329	0.165698	0.0436047	0.281977	0.296512	1.19186	0.00872093	0.0116279	0	0	0	0	0	0	0	0	0	0	0	0	0	2	1	2	23
195		0.373802	0.626198	0.168605	0.0465116	0.255814	0.299419	1.2093	0.00872093	0.0116279	0	0	0	0	0	0	0	0	0	0	0	0	0	2	1	2	21
196		0.372549	0.627451	0.152411	0.1493	0.164852	0.301711	1.20995	0.00933126	0.0124417	0	0	0	0	0	0	0	0	0	0	0	0	0	2	1	2	26
197		0.372832	0.627168	0.153139	0.150077	0.165391	0.300153	1.2098	0.00918836	0.0122511	0	0	0	0	0	0	0	0	0	0	0	0	0	2	1	2	24
198		0.373134	0.626866	0.153383	0.150376	0.165414	0.300752	1.20902	0.00902256	0.0120301	0	0	0	0	0	0	0	0	0	0	0	0	0	2	1	2	22
199		0.372671	0.627329	0.153392	0.150442	0.165192	0.300885	1.20944	0.00884956	0.0117994	0	0	0	0	0	0	0	0	0	0	0	0	0	2	1	2	20
200		0.373802	0.626198	0.15407	0.151163	0.165698	0.299419	1.2093	0.00872093	0.0116279	0	0	0	0	0	0	0	0	0	0	0	0	0	2	1	2	12
201		0.372549	0.627451	0.124224	0.23913	0.10559	0.301242	1.20807	0.00931677	0.0124224	0	0	0	0	0	0	0	0	0	0	0	0	0	2	1	2	28
202		0.372832	0.627168	0.122511	0.24196	0.104135	0.300153	1.2098	0.00918836	0.0122511	0	0	0	0	0	0	0	0	0	0	0	0	0	2	1	2	27
203		0.373134	0.626866	0.123308	0.240602	0.105263	0.300752	1.20902	0.00902256	0.0120301	0	0	0	0	0	0	0	0	0	0	0	0	0	2	1	2	12
204		0.372671	0.627329	0.123711	0.241532	0.106038	0.300442	1.20766	0.00883652	0.011782	0	0	0	0	0	0	0	0	0	0	0	0	0	2	1	2	11
205		0.373802	0.626198	0.122271	0.24163	0.104803	0.299854	1.21106	0.00873362	0.0116448	0	0	0	0	0	0	0	0	0	0	0	0	0	2	1	2	7
206	27	0.97281	0.0271903	1.4438	0	0.0489914	0.420749	0	0	0	0	0	0	0.0864553	0	0	0	0	0	0	0	0	0	2	1	2	28.7	U. Ulmer, M. Dieterich, A. Pohl, R. Dittmeyer, M. Linder, and M. Fichtner, “Study of the structural, thermodynamic and cyclic effects of vanadium and titanium substitution in laves-phase AB2 hydrogen storage alloys,” Int. J. Hydrog. Energy, vol. 42, no. 31, pp. 20103–20110, Aug. 2017, doi: 10.1016/j.ijhydene.2017.06.137.
207		0.973054	0.0269461	1.45455	0	0.046176	0.409812	0	0	0	0	0	0	0.0894661	0	0	0	0	0	0	0	0	0	2	1	2	28.7
208		0.975535	0.0244648	1.43678	0	0.0488506	0.422414	0	0	0	0	0	0	0.091954	0	0	0	0	0	0	0	0	0	2	1	2	28.7
209		0.976331	0.0236686	1.44492	0	0.0486409	0.41774	0	0	0	0	0	0	0.0886981	0	0	0	0	0	0	0	0	0	2	1	2	28.7
210	28	0.358209	0.641791	0.243609	0.240602	0.225564	0.300752	0.968421	0.00902256	0.0120301	0	0	0	0	0	0	0	0	0	0	0	0	0	2	1	2	33.7	K. Young, T. Ouchi, B. Huang, B. Reichman, and M. A. Fetcenko, “The structure, hydrogen storage, and electrochemical properties of Fe-doped C14-predominating AB2 metal hydride alloys,” Int. J. Hydrog. Energy, vol. 36, no. 19, pp. 12296–12304, Sep. 2011, doi: 10.1016/j.ijhydene.2011.06.117.
211		0.358209	0.641791	0.243609	0.210526	0.225564	0.300752	0.968421	0.00902256	0.0120301	0	0	0	0.0300752	0	0	0	0	0	0	0	0	0	2	1	2	39.2
212		0.358209	0.641791	0.243609	0.180451	0.225564	0.300752	0.968421	0.00902256	0.0120301	0	0	0	0.0601504	0	0	0	0	0	0	0	0	0	2	1	2	28.4
213		0.358209	0.641791	0.243609	0.150376	0.225564	0.300752	0.968421	0.00902256	0.0120301	0	0	0	0.0902256	0	0	0	0	0	0	0	0	0	2	1	2	37.4
214		0.358209	0.641791	0.243609	0.120301	0.225564	0.300752	0.968421	0.00902256	0.0120301	0	0	0	0.120301	0	0	0	0	0	0	0	0	0	2	1	2	38.5
215		0.358209	0.641791	0.243609	0.0902256	0.225564	0.300752	0.968421	0.00902256	0.0120301	0	0	0	0.150376	0	0	0	0	0	0	0	0	0	2	1	2	39.3
216	29	1	0	1.35135	0	0	0.581081	0	0	0	0	0	0	0	0	0	0	0	0	0	0.0675676	0	0	2	1	2	25.71	L. Pickering, D. Reed, A. I. Bevan, and D. Book, “Ti–V–Mn based metal hydrides for hydrogen compression applications,” J. Alloys Compd., vol. 645, pp. S400–S403, Oct. 2015, doi: 10.1016/j.jallcom.2014.12.098.
217		1	0	1.35135	0	0	0.527027	0	0	0	0	0	0	0	0	0	0	0	0	0	0.121622	0	0	2	1	2	23.68
218	30	0.373134	0.626866	0.0781955	0.0451128	0.255639	0.300752	1.3203	0	0	0	0	0	0	0	0	0	0	0	0	0	0	0	2	1	2	24.9	K. Young, B. Chao, L. A. Bendersky, and K. Wang, “Ti12.5Zr21V10Cr8.5MnxCo1.5Ni46.5−x AB2-type metal hydride alloys for electrochemical storage application: Part 2. Hydrogen storage and electrochemical properties,” J. Power Sources, vol. 218, pp. 487–494, Nov. 2012, doi: 10.1016/j.jpowsour.2012.07.079.
219		0.373134	0.626866	0.168421	0.0451128	0.255639	0.300752	1.23008	0	0	0	0	0	0	0	0	0	0	0	0	0	0	0	2	1	2	31.4
220		0.373134	0.626866	0.258647	0.0451128	0.255639	0.300752	1.13985	0	0	0	0	0	0	0	0	0	0	0	0	0	0	0	2	1	2	33.8
221		0.373134	0.626866	0.348872	0.0451128	0.255639	0.300752	1.04962	0	0	0	0	0	0	0	0	0	0	0	0	0	0	0	2	1	2	38.6
222		0.373134	0.626866	0.439098	0.0451128	0.255639	0.300752	0.959398	0	0	0	0	0	0	0	0	0	0	0	0	0	0	0	2	1	2	39.3
223		0.373134	0.626866	0.529323	0.0451128	0.255639	0.300752	0.869173	0	0	0	0	0	0	0	0	0	0	0	0	0	0	0	2	1	2	40
224		0.373134	0.626866	0.619549	0.0451128	0.255639	0.300752	0.778947	0	0	0	0	0	0	0	0	0	0	0	0	0	0	0	2	1	2	40.3
225		0.373134	0.626866	0.709774	0.0451128	0.255639	0.300752	0.688722	0	0	0	0	0	0	0	0	0	0	0	0	0	0	0	2	1	2	42.3
226	31	0	1	0	0	1.33333	0.666667	0	0	0	0	0	0	0	0	0	0	0	0	0	0	0	0	2	1	2	25	L. Pickering, M. V. Lototskyy, M. Wafeeq Davids, C. Sita, and V. Linkov, “Induction melted AB 2 -type metal hydrides for hydrogen storage and compression applications,” Materials Today: Proceedings, vol. 5, no. 4, pp. 10470–10478, 2018, doi: 10.1016/j.matpr.2017.12.378.
227		0	1	0	0	0.470588	1.52941	0	0	0	0	0	0	0	0	0	0	0	0	0	0	0	0	2	1	2	25.29
228		0	1	0	0	1.4	0.6	0	0	0	0	0	0	0	0	0	0	0	0	0	0	0	0	2	1	2	21.17
229		0	1	0	0	1.2	0.8	0	0	0	0	0	0	0	0	0	0	0	0	0	0	0	0	2	1	2	26.61
230		0	1	0	0	0	2	0	0	0	0	0	0	0	0	0	0	0	0	0	0	0	0	2	1	2	21.74
231		0	1	0	0	0	2	0	0	0	0	0	0	0	0	0	0	0	0	0	0	0	0	2	1	2	18.46
232	32	0.358209	0.641791	0.243609	0.240602	0.225564	0.300752	0.968421	0.00902256	0.0120301	0	0	0	0	0	0	0	0	0	0	0	0	0	2	1	2	40.63	K. Young, T. Ouchi, B. Huang, B. Reichman, and R. Blankenship, “Improvement in −40°C electrochemical properties of AB2 metal hydride alloy by silicon incorporation,” Journal of Alloys and Compounds, vol. 575, pp. 65–72, Oct. 2013, doi: 10.1016/j.jallcom.2013.04.005.
233		0.358209	0.641791	0.243609	0.240602	0.225564	0.300752	0.938346	0.00902256	0.0120301	0	0	0	0	0	0	0	0	0	0.0300752	0	0	0	2	1	2	40.37
234		0.358209	0.641791	0.243609	0.240602	0.225564	0.300752	0.908271	0.00902256	0.0120301	0	0	0	0	0	0	0	0	0	0.0601504	0	0	0	2	1	2	40.34
235		0.358209	0.641791	0.243609	0.240602	0.225564	0.300752	0.878195	0.00902256	0.0120301	0	0	0	0	0	0	0	0	0	0.0902256	0	0	0	2	1	2	40.21
236		0.358209	0.641791	0.243609	0.240602	0.225564	0.300752	0.84812	0.00902256	0.0120301	0	0	0	0	0	0	0	0	0	0.120301	0	0	0	2	1	2	39.99
237	33	0.142857	0.857143	0.584615	0.153846	0	0.276923	0.984615	0	0	0	0	0	0	0	0	0	0	0	0	0	0	0	2	1	2	37.56	K. Young, T. Ouchi, A. Banik, J. Koch, and M. A. Fetcenko, “Improvement in the electrochemical properties of gas atomized AB2 metal hydride alloys by hydrogen annealing,” International Journal of Hydrogen Energy, vol. 36, no. 5, pp. 3547–3555, Mar. 2011, doi: 10.1016/j.ijhydene.2010.12.051.
238		0.27027	0.72973	0.47619	0.15873	0	0.253968	1.11111	0	0	0	0	0	0	0	0	0	0	0	0	0	0	0	2	1	2	37.39
239		0.222222	0.777778	0.5	0.34375	0	0.25	0.90625	0	0	0	0	0	0	0	0	0	0	0	0	0	0	0	2	1	2	36.86
240	34	0.358209	0.641791	0.243609	0.240602	0.225564	0.300752	0.968421	0.00902256	0.0120301	0	0	0	0	0	0	0	0	0	0	0	0	0	2	1	2	38.1	S. Chang, K. Young, T. Ouchi, T. Meng, J. Nei, and X. Wu, “Studies on Incorporation of Mg in Zr-Based AB2 Metal Hydride Alloys,” Batteries, vol. 2, no. 2, p. 11, Apr. 2016, doi: 10.3390/batteries2020011.
241		0.346505	0.653495	0.241431	0.23845	0.223547	0.298063	0.947839	0.00894188	0.0119225	0	0.0298063	0	0	0	0	0	0	0	0	0	0	0	2	1	2	37.51
242		0.334365	0.665635	0.239291	0.236337	0.221566	0.295421	0.927622	0.00886263	0.0118168	0	0.0590842	0	0	0	0	0	0	0	0	0	0	0	2	1	2	40.68
243		0.321767	0.678233	0.237189	0.234261	0.219619	0.292826	0.90776	0.00878477	0.011713	0	0.0878477	0	0	0	0	0	0	0	0	0	0	0	2	1	2	37.38
244		0.308682	0.691318	0.235123	0.232221	0.217707	0.290276	0.888244	0.00870827	0.011611	0	0.11611	0	0	0	0	0	0	0	0	0	0	0	2	1	2	34.83
245		0.295082	0.704918	0.233094	0.230216	0.215827	0.28777	0.869065	0.00863309	0.0115108	0	0.143885	0	0	0	0	0	0	0	0	0	0	0	2	1	2	25.22
246	35	0.7	0.3	0	0	0	0.6	0	0	0	0	0	0	1.4	0	0	0	0	0	0	0	0	0	2	1	2	31.5	E. D. Koultoukis, E. I Gkanas, S. S. Makridis, C. N. Christodoulou, D. Fruchart, and A. K. Stubos, “High-temperature activated AB 2 nanopowders for metal hydride hydrogen compression: Metal hydride technology in hydrogen compression,” Int. J. Energy Res., vol. 38, no. 4, pp. 477–486, Mar. 2014, doi: 10.1002/er.3147.
247		0.5	0.5	0	0	0	0.4	0.4	0	0	0	0	0	1.2	0	0	0	0	0	0	0	0	0	2	1	2	33.09
248		0.65	0.35	0	0	0	0.45	0	0	0	0	0	0	1.55	0	0	0	0	0	0	0	0	0	2	1	2	26.62
249		0.25	0.75	0	0	0	0.2	0.8	0	0	0	0	0	1	0	0	0	0	0	0	0	0	0	2	1	2	27.67
250	36	0.358209	0.641791	0.243609	0.240602	0.225564	0.300752	0.968421	0.00902256	0.0120301	0	0	0	0	0	0	0	0	0	0	0	0	0	2	1	2	39.13	K. Young, D. F. Wong, J. Nei, and B. Reichman, “Electrochemical properties of hypo-stoichiometric Y-doped AB 2 metal hydride alloys at ultra-low temperature,” Journal of Alloys and Compounds, vol. 643, pp. 17–27, Sep. 2015, doi: 10.1016/j.jallcom.2015.04.128.
251		0.358209	0.641791	0.243609	0.210526	0.225564	0.300752	0.968421	0.00902256	0.0120301	0	0	0	0	0	0	0	0	0	0	0	0	0.0300752	2	1	2	41.63
252		0.358209	0.641791	0.243609	0.180451	0.225564	0.300752	0.968421	0.00902256	0.0120301	0	0	0	0	0	0	0	0	0	0	0	0	0.0601504	2	1	2	42.75
253		0.358209	0.641791	0.243609	0.150376	0.225564	0.300752	0.968421	0.00902256	0.0120301	0	0	0	0	0	0	0	0	0	0	0	0	0.0902256	2	1	2	44.93
254		0.358209	0.641791	0.243609	0.120301	0.225564	0.300752	0.968421	0.00902256	0.0120301	0	0	0	0	0	0	0	0	0	0	0	0	0.120301	2	1	2	46.83
255		0.358209	0.641791	0.243609	0.0902256	0.225564	0.300752	0.968421	0.00902256	0.0120301	0	0	0	0	0	0	0	0	0	0	0	0	0.150376	2	1	2	48.22
256		0.35905	0.64095	0.24736	0.211161	0.229261	0.304676	0.977376	0.00904977	0.0120664	0	0	0	0	0	0	0	0	0	0	0	0	0.00904977	2	1	2	40.02
257		0.358824	0.641176	0.248862	0.185129	0.230653	0.306525	0.989378	0.0091047	0.0121396	0	0	0	0	0	0	0	0	0	0	0	0	0.0182094	2	1	2	40.21
258		0.358601	0.641399	0.251897	0.15478	0.233687	0.30956	0.998483	0.0091047	0.0121396	0	0	0	0	0	0	0	0	0	0	0	0	0.030349	2	1	2	41.77
259		0.357558	0.642442	0.253435	0.125191	0.235115	0.314504	1.01069	0.00916031	0.0122137	0	0	0	0	0	0	0	0	0	0	0	0	0.0396947	2	1	2	43.31
260		0.357349	0.642651	0.257274	0.0949464	0.238897	0.31853	1.01991	0.00918836	0.0122511	0	0	0	0	0	0	0	0	0	0	0	0	0.0490046	2	1	2	45.19
261	37	0.358209	0.641791	0.168421	0.0451128	0.255639	0.300752	1.20902	0.00902256	0.0120301	0	0	0	0	0	0	0	0	0	0	0	0	0	2	1	2	38.1	K. Young et al., “The correlation of C14/C15 phase abundance and electrochemical properties in the AB2 alloys,” Journal of Alloys and Compounds, vol. 506, no. 2, pp. 841–848, Sep. 2010, doi: 10.1016/j.jallcom.2010.07.091.
262		0.358209	0.641791	0.153383	0.150376	0.165414	0.300752	1.20902	0.00902256	0.0120301	0	0	0	0	0	0	0	0	0	0	0	0	0	2	1	2	34.61
263		0.358209	0.641791	0.123308	0.240602	0.105263	0.300752	1.20902	0.00902256	0.0120301	0	0	0	0	0	0	0	0	0	0	0	0	0	2	1	2	31.71
264	38	0.358209	0.641791	0.406015	0	0.135338	0.300752	1.13383	0.00902256	0.0150376	0	0	0	0	0	0	0	0	0	0	0	0	0	2	1	2	40.25	L. Wang, K. Young, J. Nei, D. Pawlik, and K. Y. S. Ng, “Hydrogenation of AB5 and AB2 metal hydride alloys studied by in situ X-ray diffraction,” Journal of Alloys and Compounds, vol. 616, pp. 300–305, Dec. 2014, doi: 10.1016/j.jallcom.2014.07.125.
265		0.358209	0.641791	0.123308	0.240602	0.105263	0.300752	1.20902	0.00902256	0.0120301	0	0	0	0	0	0	0	0	0	0	0	0	0	2	1	2	41.5
266	39	0.358209	0.641791	0.243609	0.240602	0.225564	0.300752	0.968421	0.00902256	0.0120301	0	0	0	0	0	0	0	0	0	0	0	0	0	2	1	2	40.87	K.-H. Young, J. Nei, C. Wan, R. Denys, and V. Yartys, “Comparison of C14- and C15-Predomiated AB2 Metal Hydride Alloys for Electrochemical Applications,” Batteries, vol. 3, no. 4, p. 22, Jul. 2017, doi: 10.3390/batteries3030022.
267		0.206349	0.793651	0.648175	0	0	0.113869	1.10949	0.00875912	0	0	0	0	0.110949	0	0	0	0	0.00875912	0	0	0	0	2	1	2	35.07
268		0.206349	0.793651	0.648175	0	0	0.113869	1.10949	0.00875912	0	0	0	0	0.110949	0	0	0	0	0.00875912	0	0	0	0	2	1	2	34.22
269	40	0.24	0.76	0.592593	0	0	0.12963	1.11111	0	0	0	0	0	0.166667	0	0	0	0	0	0	0	0	0	2	1	2	33.68	T. Maeda, T. Fuura, I. Matsumoto, Y. Kawakami, and M. Masuda, “Cyclic stability test of AB2 type (Ti, Zr)(Ni, Mn, V, Fe)2.18 for stationary hydrogen storage in water contaminated hydrogen,” Journal of Alloys and Compounds, vol. 580, pp. S255–S258, Dec. 2013, doi: 10.1016/j.jallcom.2013.03.230.
270		0.24	0.76	0.589862	0	0	0.129032	1.10599	0	0	0	0	0	0.165899	0	0	0	0	0.00921659	0	0	0	0	2	1	2	34.17
271	41	0.45	0.55	0.242424	0.161616	0.161616	0.545455	0.888889	0	0	0	0	0	0	0	0	0	0	0	0	0	0	0	2	1	2	31.21	J.-H. Kim, H. Lee, K.-T. Hwang, and J.-S. Han, “Hydriding behavior in Zr-based AB2 alloy by gas atomization process,” International Journal of Hydrogen Energy, vol. 34, no. 23, pp. 9424–9430, Dec. 2009, doi: 10.1016/j.ijhydene.2009.09.087.
272	42	0.1	0.9	0.9	0	0.1	0	0.5	0	0	0	0	0	0.5	0	0	0	0	0	0	0	0	0	2	1	2	38.89	M. Kandavel and S. Ramaprabhu, “Hydrogen solubility and diffusion studies of Zr-based AB2 alloys and sol–gel encapsulated AB2 alloy particles,” Intermetallics, vol. 15, no. 7, pp. 968–975, Jul. 2007, doi: 10.1016/j.intermet.2006.12.003.
273	43	0.5	0.5	0	0	0	0.4	0.4	0	0	0	0	0	1.2	0	0	0	0	0	0	0	0	0	2	1	2	32.73	E. D. Koultoukis, S. S. Makridis, D. Fruchart, and A. K. Stubos, “Two-Stage Hydrogen Compression Using Zr-Based Metal Hydrides,” SSP, vol. 194, pp. 249–253, Nov. 2012, doi: 10.4028/www.scientific.net/SSP.194.249.
274		0.25	0.75	0	0	0	0.2	0.8	0	0	0	0	0	1	0	0	0	0	0	0	0	0	0	2	1	2	27.16
275	44	0.9	0.1	1.42029	0	0.386473	0.193237	0	0	0	0	0	0	0	0	0	0	0	0	0	0	0	0	2	1	2	28.59	A. R. Galvis E, F. Leardini, J. Bodega, J. R. Ares, and J. F. Fernandez, “Realistic simulation in a single stage hydrogen compressor based on AB2 alloys,” International Journal of Hydrogen Energy, vol. 41, no. 23, pp. 9780–9788, Jun. 2016, doi: 10.1016/j.ijhydene.2016.01.125.
276		0.9	0.1	1.63415	0	0	0.365854	0	0	0	0	0	0	0	0	0	0	0	0	0	0	0	0	2	1	2	38.48
277	45	0.358209	0.641791	0.243609	0.240602	0.225564	0.300752	0.968421	0.00902256	0.0120301	0	0	0	0	0	0	0	0	0	0	0	0	0	2	1	2	38.1	S. Chang, K.-H. Young, T. Ouchi, J. Nei, and X. Wu, “Effects of Boron-Incorporation in a V-Containing Zr-Based AB2 Metal Hydride Alloy,” Batteries, vol. 3, no. 4, p. 36, Nov. 2017, doi: 10.3390/batteries3040036.
278		0.358209	0.641791	0.243609	0.240602	0.225564	0.288722	0.950376	0.00902256	0.0120301	0	0	0	0	0.0300752	0	0	0	0	0	0	0	0	2	1	2	39.85
279		0.358209	0.641791	0.243609	0.240602	0.225564	0.276692	0.932331	0.00902256	0.0120301	0	0	0	0	0.0601504	0	0	0	0	0	0	0	0	2	1	2	40.02
280		0.358209	0.641791	0.243609	0.240602	0.225564	0.264662	0.914286	0.00902256	0.0120301	0	0	0	0	0.0902256	0	0	0	0	0	0	0	0	2	1	2	39.69
281		0.358209	0.641791	0.243609	0.240602	0.225564	0.252632	0.896241	0.00902256	0.0120301	0	0	0	0	0.120301	0	0	0	0	0	0	0	0	2	1	2	40.41
282		0.358209	0.641791	0.243609	0.240602	0.225564	0.240602	0.878195	0.00902256	0.0120301	0	0	0	0	0.150376	0	0	0	0	0	0	0	0	2	1	2	40.87
283	46	0.358209	0.641791	0.409023	0.0451128	0.255639	0.300752	0.968421	0.00902256	0.0120301	0	0	0	0	0	0	0	0	0	0	0	0	0	2	1	2	40.91	K. Young, J. Koch, T. Ouchi, A. Banik, and M. A. Fetcenko, “Study of AB2 alloy electrodes for Ni/MH battery prepared by centrifugal casting and gas atomization,” Journal of Alloys and Compounds, vol. 496, no. 1–2, pp. 669–677, Apr. 2010, doi: 10.1016/j.jallcom.2010.02.161.
284		0.358209	0.641791	0.409023	0.0451128	0.135338	0.300752	1.08872	0.00902256	0.0120301	0	0	0	0	0	0	0	0	0	0	0	0	0	2	1	2	39.74
285		0.41791	0.58209	0.409023	0.0451128	0.135338	0.300752	1.08872	0.00902256	0.0120301	0	0	0	0	0	0	0	0	0	0	0	0	0	2	1	2	38.97
286		0.358209	0.641791	0.469173	0.0451128	0.195489	0.300752	0.968421	0.00902256	0.0120301	0	0	0	0	0	0	0	0	0	0	0	0	0	2	1	2	40.05
287	47	0.358209	0.641791	0.168421	0.0451128	0.255639	0.300752	1.20902	0.00902256	0.0120301	0	0	0	0	0	0	0	0	0	0	0	0	0	2	1	2	38.1	K. Young, M. Young, T. Ouchi, B. Reichman, and M. A. Fetcenko, “Improvement in high-rate dischargeability, activation, and low-temperature performance in multi-phase AB2 alloys by partial substitution of Zr with Y,” Journal of Power Sources, vol. 215, pp. 279–287, Oct. 2012, doi: 10.1016/j.jpowsour.2012.05.030.
288		0.369231	0.630769	0.165926	0.0444444	0.251852	0.296296	1.19111	0.00888889	0.0118519	0	0	0	0	0	0	0	0	0	0	0	0	0.0296296	2	1	2	38.46
289		0.380952	0.619048	0.163504	0.0437956	0.248175	0.291971	1.17372	0.00875912	0.0116788	0	0	0	0	0	0	0	0	0	0	0	0	0.0583942	2	1	2	38.89
290		0.393443	0.606557	0.161151	0.0431655	0.244604	0.28777	1.15683	0.00863309	0.0115108	0	0	0	0	0	0	0	0	0	0	0	0	0.0863309	2	1	2	37.94
291		0.40678	0.59322	0.158865	0.0425532	0.241135	0.283688	1.14043	0.00851064	0.0113475	0	0	0	0	0	0	0	0	0	0	0	0	0.113475	2	1	2	36.44
292		0.358209	0.641791	0.123308	0.240602	0.105263	0.300752	1.20902	0.00902256	0.0120301	0	0	0	0	0	0	0	0	0	0	0	0	0	2	1	2	26.19
293		0.369231	0.630769	0.121481	0.237037	0.103704	0.296296	1.19111	0.00888889	0.0118519	0	0	0	0	0	0	0	0	0	0	0	0	0.0296296	2	1	2	26.5
294		0.380952	0.619048	0.119708	0.233577	0.10219	0.291971	1.17372	0.00875912	0.0116788	0	0	0	0	0	0	0	0	0	0	0	0	0.0583942	2	1	2	26.69
295		0.393443	0.606557	0.117986	0.230216	0.100719	0.28777	1.15683	0.00863309	0.0115108	0	0	0	0	0	0	0	0	0	0	0	0	0.0863309	2	1	2	34.22
296		0.40678	0.59322	0.116312	0.22695	0.0992908	0.283688	1.14043	0.00851064	0.0113475	0	0	0	0	0	0	0	0	0	0	0	0	0.113475	2	1	2	33.98
297	48	0.15	0.85	0.487805	0	0	0.0836237	0.836237	0	0	0	0	0	0.0836237	0	0	0	0	0.0209059	0	0	0	0.487805	2	1	2	31	A. A. Volodin et al., “Study of hydrogen storage and electrochemical properties of AB2-type Ti0.15Zr0.85La0.03Ni1.2Mn0.7V0.12Fe0.12 alloy,” Journal of Alloys and Compounds, vol. 793, pp. 564–575, Jul. 2019, doi: 10.1016/j.jallcom.2019.03.134.
298	49	0	1	0	0	0	0	0	0	0	0	0	0	1.48148	0	0	0	0	0	0	0	0	0.518519	2	1	2	56.76	Y. Z. Chen, H. L. Pang, H. Wang, J. W. Liu, L. Z. Ouyang, and M. Zhu, “Exploration of Ti substitution in AB2-type Y Zr Fe based hydrogen storage alloys,” International Journal of Hydrogen Energy, vol. 44, no. 55, pp. 29116–29122, Nov. 2019, doi: 10.1016/j.ijhydene.2019.04.139.
299		0.333333	0.666667	0	0	0	0	0	0	0	0	0	0	1.48148	0	0	0	0	0	0	0	0	0.518519	2	1	2	58.77
300		0.666667	0.333333	0	0	0	0	0	0	0	0	0	0	1.48148	0	0	0	0	0	0	0	0	0.518519	2	1	2	61.08
301		0.1	0.9	0	0	0	0	0	0	0	0	0	0	1.48148	0	0	0	0	0	0	0	0	0.518519	2	1	2	52.9
302		0.3	0.7	0	0	0	0	0	0	0	0	0	0	1.48148	0	0	0	0	0	0	0	0	0.518519	2	1	2	54.03
303	50	0.358209	0.641791	0.243609	0.240602	0.225564	0.315789	0.950376	0	0.0240602	0	0	0	0	0	0	0	0	0	0	0	0	0	2	1	2	38.28	S. Chang, K. Young, J. Nei, T. Ouchi, and X. Wu, “Effects of lithium addition in AB2 metal hydride alloy by solid-state diffusion,” International Journal of Hydrogen Energy, vol. 44, no. 55, pp. 29319–29328, Nov. 2019, doi: 10.1016/j.ijhydene.2019.03.049.
304		0.361446	0.638554	0.242515	0.239521	0.224551	0.317365	0.949102	0	0.0269461	0	0	0	0	0	0	0	0	0	0	0	0	0	2	1	2	37.6
305		0.356083	0.643917	0.235294	0.241327	0.226244	0.316742	0.953243	0	0.0271493	0	0	0	0	0	0	0	0	0	0	0	0	0	2	1	2	38.1
306		0.366667	0.633333	0.241791	0.238806	0.223881	0.313433	0.949254	0	0.0328358	0	0	0	0	0	0	0	0	0	0	0	0	0	2	1	2	37.94
307		0.363636	0.636364	0.242515	0.239521	0.224551	0.314371	0.949102	0	0.0299401	0	0	0	0	0	0	0	0	0	0	0	0	0	2	1	2	37.79
308		0.358209	0.641791	0.243609	0.240602	0.225564	0.315789	0.950376	0	0.0240602	0	0	0	0	0	0	0	0	0	0	0	0	0	2	1	2	38.46
309		0.362319	0.637681	0.125945	0.125945	0.118388	0.166247	0.486146	0	0.0151134	0	0	0	0	0	0	0	0	0.962217	0	0	0	0	2	1	2	37.94
310		0.357798	0.642202	0.132653	0.132653	0.125	0.173469	0.522959	0	0.0178571	0	0	0	0	0	0	0	0	0.895408	0	0	0	0	2	1	2	36.82
311		0.356863	0.643137	0.163539	0.163539	0.152815	0.214477	0.640751	0	0.0214477	0	0	0	0	0	0	0	0	0.643432	0	0	0	0	2	1	2	36.72
312		0.35865	0.64135	0.146982	0.146982	0.139108	0.194226	0.577428	0	0.0183727	0	0	0	0	0	0	0	0	0.776903	0	0	0	0	2	1	2	37.03
313		0.360784	0.639216	0.163539	0.16622	0.155496	0.214477	0.651475	0	0.0214477	0	0	0	0	0	0	0	0	0.627346	0	0	0	0	2	1	2	34.83
314		0.359833	0.640167	0.152231	0.149606	0.139108	0.19685	0.590551	0	0.0209974	0	0	0	0	0	0	0	0	0.750656	0	0	0	0	2	1	2	36.53
